# Supplementary material for: Rotational Stability of Scaphoid Osteosyntheses: An In Vitro Comparison of Small Fragment Cannulated Screws to Novel Bone Screw Sets
Source: PLoS One. 2016 Jun 3;11(6):e0156080. doi: 10.1371/journal.pone.0156080 (PMC4892476; doi:10.1371/journal.pone.0156080)
Supplement: S1 Table — (XLS) [file pone.0156080.s002.xls]

## Sheet: Sheet1
Scaphoid ID	BMD Mean	BMD SD	Scaphoid ID	BMD Mean	BMD SD
	mg HA/cm³	mg HA/cm³		mg HA/cm³	mg HA/cm³
left			right
25L	329.915	272.645	25R	368.282	271.316
27L	329.6	264.34	27R	354.119	264.443
28L	242.077	228.916	28R	270.551	229.386
29L	381.932	272.37	29R	376	284.215
30L	119.458	182.968	30R	153.756	213.32
31L	326.278	281.735	31R	326.482	275.369
37L	219.189	253.197	37R	253.671	252.761
38L	292.517	270.591	38R	312.014	294.153
39L	163.21	198.154	39R	166.377	189.352
40L	286.613	254.87	40R	296.075	255.629
41L	414.514	275.953	41R	421.558	284.744
42L	409.123	255.323	42R	411.371	259.926
43L	396.156	288.003	43R	400.419	281.898
44L	323.546	265.372	44R	317.026	279.742
45L	238.176	236.798	45R	244.726	240.305
46L	381.41	252.413	46R	381.227	243.294
47L	289.12	261.792	47R	275.852	271.786
48L	358.532	248.718	48R	372.354	259.644
49L	135.664	193.067	49R	74.9414	151.589
51L	222.667	235.521	51R	255.209	249.91
52L	398.698	261.139	52R	421.515	265.237
53L	333.915	261.057	53R	398.712	276.63
55L	431.707	291.37	55R	375.738	283.301
56L	325.676	253.937	56R	293.803	231.331
57L	390.949	264.704	57R	359.618	267.644
58L	347.691	245.983	58R	379.045	256.789
60L	260.537	235.444	60R	272.973	251.281
61L	325.147	252.326	61R	353.02	241.266
63L	332.487	242.103	63R	340.827	259.485
64L	380.647	288.509	64R	376.763	280.05
65L	360.579	266.258	65R	369.293	255.572
66L	162.097	198.09	66R	255.248	237.323
69L	343.983	240.636	69R	408.947	275.126
70L	129.899	174.733	70R	128.982	171.752
71L	388.903	274.564	71R	370.915	269.07
72L	240.125	232.095	72R	228.084	234.662
73L	359.033	248.046	73R	341.719	224.443
74L	365.365	247.214	74R	345.404	225.931
75L	-	-	75R	-	-
76L	380.512	267.6	76R	421.307	272.147
77L	-	-	77R	-	-
78L	-	-	78R	-	-
